# Supplementary material for: Longitudinal Monitoring of Pan-Immune–Inflammation Value Forecast Outcomes for Patients with Head and Neck Cancer Treated with Chemoradiotherapy or Radiotherapy: Results from a Large Cohort Study
Source: Biomedicines. 2026 Apr 5;14(4):830. doi: 10.3390/biomedicines14040830 (PMC13113991; doi:10.3390/biomedicines14040830)
Supplement: Supplementary file 1 [file biomedicines-14-00830-s001.zip]

Archive with 1 entries (1 files):
- biomedicines-4195601-supplementary.pdf
